# Supplementary material for: Differential Dynamics and Roles of FKBP51 Isoforms and Their Implications for Targeted Therapies
Source: Int J Mol Sci. 2024 Nov 16;25(22):12318. doi: 10.3390/ijms252212318 (PMC11594789; doi:10.3390/ijms252212318)
Supplement: Supplementary file 1 [file ijms-25-12318-s001.zip]

Archive with 1 entries (1 files):
- ijms-3199040-supplementary.pdf
